# Supplementary material for: Quercetin Ameliorates Renal Injury and Pyroptosis in Lupus Nephritis through Inhibiting IL-33/ST2 Pathway In Vitro and In Vivo
Source: Antioxidants (Basel). 2022 Nov 13;11(11):2238. doi: 10.3390/antiox11112238 (PMC9687047; doi:10.3390/antiox11112238)
Supplement: Supplementary file 1 [file antioxidants-11-02238-s001.zip]

Archive with 1 entries (1 files):
- antioxidants-1998804-supplementary.pdf
